# Supplementary material for: Genetic Associations of ACOX2 Gene with Milk Yield and Composition Traits in Chinese Holstein Cows
Source: Animals (Basel). 2025 Mar 26;15(7):953. doi: 10.3390/ani15070953 (PMC11987739; doi:10.3390/ani15070953)
Supplement: Supplementary file 1 [file animals-15-00953-s001.zip]

Archive with 1 entries (1 files):
- animals-3525530-supplementary.xlsx
