# Supplementary material for: Genetic Associations of ACOX2 Gene with Milk Yield and Composition Traits in Chinese Holstein Cows
Source: Animals (Basel). 2025 Mar 26;15(7):953. doi: 10.3390/ani15070953 (PMC11987739; doi:10.3390/ani15070953)
Supplement: Supplementary file 1 [file animals-15-00953-s001.zip › animals-3525530-supplementary.xlsx]

## Sheet: S1
Table S1 Descriptive statistics of phenotypic values for dairy production traits in two lactations.
Traits	Lactation	Mean	SD	Min	Max	CV
Milk yield (kg)	1	10421.7	1472.83	6057.96	14505.7	0.141323
	2	10819.2	1981.58	2275.09	14647.8	0.183155
Fat yield (kg)	1	353.05	60.7771	184.801	518.176	0.172149
	2	387.853	85.3769	81.4642	648.587	0.220127
Fat percentage (%)	1	3.39745	0.423317	2.1508	4.5601	0.124599
	2	3.59758	0.491224	2.19	4.9732	0.136543
Protein yield (kg)	1	316.299	47.6796	178.358	457.527	0.150742
	2	322.235	60.8678	70.968	455.024	0.188893
Protein percentage (%)	1	3.03675	0.189321	2.345	3.508	0.0623433
	2	2.98955	0.195392	2.3267	3.6405	0.0653583
Note: SD: standard deviation; Min: minimum; Max: maximum; CV: coefficient of variation.

## Sheet: S2
Table S2 Primers and procedures for PCR used in SNPs identification of ACOX2 gene.
Table S2-1 Primers for PCR used in SNPs identification of ACOX2 gene.
Primer Name	Location	Primer Sequence (5'-3')	Product Length (bp)	Annealing Temp. (℃)
ACOX2-1F	5’ flanking region	CTGATTCCCCAACACTGGAC	513	60
ACOX2-1R		CTGGGAGAGTTGCTGGAGAC
ACOX2-2F	5’ flanking region	TGACTTGTTCAGTCTCCAGCA	321	60
ACOX2-2R		GGGAAGTCACGCTAGTCTGG
ACOX2-3F	5’ flanking region	ATACCACAAGGAGCCAAAGC	808	60
ACOX2-3R		CTGGGACCTCATTGCTTCAT
ACOX2-4F	5’ flanking region	CACAACTACTGAAGCCCAAGC	394	60
ACOX2-4R		AAGCCTCTGTCTTCCCCTTC
ACOX2-5F	5’ flanking region	CAGTGAGAGGAAGGGGAAGA	401	60
ACOX2-5R		GGGGAAGGACGGACTCTG
ACOX2-6F	Exon1	GAGCCTGGGACTGGTGAAT	744	60
ACOX2-6R		TTCCCCAGCCTGCTCTTAC
ACOX2-7F	Exon2	TCTGTTCTCTGTCCCTCTCACA	838	60
ACOX2-7R		GCCCTCTGGAGCTGAGCA
ACOX2-8F	Exon3	GCTAGCCCAGCAGACTCC	238	60
ACOX2-8R		GCTGGACACCACCGTCAG
ACOX2-9F	Exon4	GTCCCGATGGGGAGGTTT	703	60
ACOX2-9R		CAGCAGCAGCTTTCTGTGG
ACOX2-10F	Exon5	GAGGACGCCAGTGTCTACAG	303	60
ACOX2-10R		GCTGCTGTGGTTCCTCTGG
ACOX2-11F	Exon6	TCTGCTTTCCTTTCCCTCAG	258	60
ACOX2-11R		CAGGACTGGGGCTGTGTC
ACOX2-12F	Exon7	GTGGGCGCTCTGTGAGTG	334	60
ACOX2-12R		GGGCGTGAGATGATGCTT
ACOX2-13F	Exon8	GGAATACAAATGCCCCACAC	323	60
ACOX2-13R		CGATTATACTGTGACTGCGGAAA
ACOX2-14F	Exon9	CAACCCTCTCACCTTTTGGT	326	60
ACOX2-14R		GCTGGTTTTTGGAAGAGTATCC
ACOX2-15F	Exon10	CAGGCATCCTGGGATCAAAT	270	60
ACOX2-15R		GCATGATGGCAGGTTTTCTC
ACOX2-16F	Exon11	GTCAGACTGCTGGGAAACAC	400	60
ACOX2-16R		TTTGGAGCTGAAGGTTTTGG
ACOX2-17F	Exon12	CCATTCCAGATGAATCAAGC	266	60
ACOX2-17R		GGGAAAGCATGGAGGTACAG
ACOX2-18F	Exon13	GAAAGTCATTAATCCTGGCAGA	440	60
ACOX2-18R		AACCCTGGGATTTCACAAAA
ACOX2-19F	3’ flanking region	GCTTTAGATCTAGCAAAAGCCAAC	812	60
ACOX2-19R		AAGTGGAATTGCTGGACTGC
ACOX2-20F	3’ flanking region	TGGAGGGGAGTGTAAGTTGG	833	60
ACOX2-20R		TGTGAAAAATGTAGCGTGGTT
ACOX2-21F	3’ flanking region	CCCAAGTTAACACACGCAAA	400	60
ACOX2-21R		ATTGGTAGGTGGCTGTGGTT
Note: F means forward primer; R means reverse primer.
Table S2-2 The reaction system for PCR amplification.
Reaction System	Content	Dosage	Total
	Forward primer (10 pmol/μL)	1.25μL	25μL
	Reverse primer (10 pmol/μL)	1.25μL
	2×Taq Master Mix	12.5μL
	DNA (50-100 ng/μL)	2μL
	ddH2O	8μL
Table S2-3 The operational procedure for PCR amplification.
Reaction Procedure	Temperature	Time	Cycle No.
	95℃	5min	1
	95℃	30sec	35
	Tm (℃)	30sec
	72℃	40sec
	72℃	10min	1
	4℃	forever	1

## Sheet: S3
Table S3 Additive, dominant and allele substitution effects of 5 SNPs in ACOX2 gene on milk yield and composition traits in Chinese Holstein cattle during two lactations.
SNP	Lactation	Gene effects	Milk yield (kg)	Fat yield (kg)	Fat percentage (%)	Protein yield (kg)	Protein percentage (%)
22:g.42838675C>T	1	Additive effect(a)	158.7**	4.3673*	-0.00751	5.2475**	0.003568
		Dominant effect(d)	76.1435	4.5795	0.0218	2.9406	0.006693
		Substitution effect(α)	190.49**	6.2796*	0.001596	6.4754**	0.006363
	2	Additive effect(a)	299.55**	10.0291**	-0.0399	10.289**	-0.00857
		Dominant effect(d)	191.3**	6.4827*	-0.00507	6.4998**	0.01011
		Substitution effect(α)	379.05**	12.7231**	-0.04201	12.9901**	-0.00436
22:g.42843169C>G	1	Additive effect(a)	-98.0732	-5.0392	-0.01721	-2.9118	0.000517
		Dominant effect(d)	-32.6905	-1.7981	-0.01472	-1.9471	-0.01199
		Substitution effect(α)	-115.23	-5.9831	-0.02493	-3.9339	-0.00578
	2	Additive effect(a)	-657.41**	-28.4993**	0.008457	-19.0055**	0.05098**
		Dominant effect(d)	-521.19**	-18.8773**	0.02349	-14.205**	0.04052
		Substitution effect(α)	-926.04**	-38.229**	0.02056	-26.3271**	0.07186*
22:g.42868470T>C	1	Additive effect(a)	85.6735*	1.7085	-0.01655	1.7547	-0.00952
		Dominant effect(d)	-24.2117	1.4605	0.01596	0.1822	0.005895
		Substitution effect(α)	84.8069*	1.7608	-0.01598	1.7612	-0.00931
	2	Additive effect(a)	384.39**	15.5426**	-0.00655	13.341**	-0.01177
		Dominant effect(d)	-104.2	-7.5096**	-0.00722	-3.8503*	0.001954
		Substitution effect(α)	381.02**	15.3**	-0.00679	13.2167**	-0.01171
22:g.42869152T>C	1	Additive effect(a)	-102.43*	-1.5599	0.0126	-3.4763**	-0.0036
		Dominant effect(d)	-33.1426	-0.7124	0.001078	-0.4253	0.006353
		Substitution effect(α)	-113.43*	-1.7963	0.01296	-3.6175*	-0.00149
	2	Additive effect(a)	258.9**	10.8734**	0.02394	8.1689**	-0.01465
		Dominant effect(d)	445.76**	9.1325**	-0.05415*	12.6976**	-0.01695
		Substitution effect(α)	406.18**	13.8907**	0.006047	12.3641**	-0.02025
22:g.42869189T>C	1	Additive effect(a)	11.6965	2.2911	-0.00086	-0.8933	-0.01158
		Dominant effect(d)	-282.38*	-2.7881	0.0844	-6.4914	0.02526
		Substitution effect(α)	-216.48**	0.03827	0.06734**	-6.1385**	0.008828
	2	Additive effect(a)	-59.0858	-3.0557	-0.00397	1.0778	0.03083
		Dominant effect(d)	-197.15	-7.7165	0.026	-10.5526*	-0.02351
		Substitution effect(α)	-218.31**	-9.2879**	0.01703	-7.4448**	0.01185
Note: * means P value < 0.05; ** means P value < 0.01.

## Sheet: S4
Table S4 The genetic effect of 5 SNPs on on milk yield and composition traits in Chinese Holstein cow during two lactations.
SNP	Lactation	Milk yield, %	Fat yield, %	Fat percentage, %	Protein yield, %	Protein percentage, %
22:g.42838675C>T	1	0.691281	0.441164	0.000587422	0.762226	0.0466813
	2	0.560748	0.325244	0.302364	0.506994	0.0205846
22:g.42843169C>G	1	0.221937	0.35138	0.125753	0.246823	0.0337958
	2	2.9364478434329	2.57630663683023	0.0635417	1.82714	4.90606
22:g.42868470T>C	1	0.165745	0.0419589	0.071237	0.0682081	0.120889
	2	0.68539	0.56895	0.00955503	0.63488	0.179619
22:g.42869152T>C	1	0.264202	0.0389103	0.0417508	0.256412	0.00275906
	2	0.694036	0.417871	0.00675266	0.495077	0.47862
22:g.42869189T>C	1	0.375379	6.88934e-06	0.439699	0.288005	0.0377805
	2	0.0782071	0.0728757	0.0208919	0.0700178	0.0639339
